# Supplementary material for: Status Quo in Data Availability and Predictive Models of Nano-Mixture Toxicity
Source: Nanomaterials (Basel). 2021 Jan 7;11(1):124. doi: 10.3390/nano11010124 (PMC7826902; doi:10.3390/nano11010124)
Supplement: Supplementary file 1 [file nanomaterials-11-00124-s001.zip]

Archive with 1 entries (1 files):
- nanomaterials-1061553-supplementary.xlsx
