# Supplementary material for: Status Quo in Data Availability and Predictive Models of Nano-Mixture Toxicity
Source: Nanomaterials (Basel). 2021 Jan 7;11(1):124. doi: 10.3390/nano11010124 (PMC7826902; doi:10.3390/nano11010124)
Supplement: Supplementary file 1 [file nanomaterials-11-00124-s001.zip › nanomaterials-1061553-supplementary.xlsx]

## Sheet: Data
No.	Article	Year	Nano-mixture type	Nanomaterials	Mixed chemcials	Mixed chemicals type	Toxicology category	Test organism	Groups	Toxicity test guideline	Toxicity endpoint	Mixture toxicity models
1	Alabresm et al 2017 Environmental Science Nano	2017	Nano+Organic	Fe3O4	Crude oil	Organic compounds	in vivo	Amphiascus tenuiremis, Marinobacter hydrocarbonoclasticus	Crustaceans, Bacteria	OECD 201	Mortality	None
2	Al-Subiai et al 2012 Mutation Research Genetic Toxicology and Environmental Mutagenesis	2012	Nano+Organic	C60 fullerenes	Fluoranthene	Organic compounds	in vivo	Mytilus galloprovincialis	Molluscs	None	DNA damage, Glutathione level, Clearance rate	None
3	Anjum et al 2014 Environmental Science and Pollution Research	2014	Nano+Inorganic	Fe3O4	Hg	Metal ions	in vitro	Anguilla anguilla	Fish	None	Lipid peroxidation, Protein oxidation, Glutathione level	None
4	Azevedo Costa et al 2012 Comparative Biochemistry and Physiology, Part C	2012	Nano+Inorganic	C60 fullerenes	NaAsO2	Metal ions	in vitro	Danio rerio	Cultured cell lines	None	Cell viability, Mitochondrial dehydrogenases functionality, Oxidative stress, Bioaccumulation	None
5	Azevedo et al 2017 Science of the Total Environment	2017	Nano+Nano	ZnO	AgNPs	Nano metal	in vivo	Daphnia magna	Crustaceans	OECD 202; OECD 211	Immobilization, Reproduction	CA and IA
6	Balbi et al 2014 Science of The Total Environment	2014	Nano+Inorganic	TiO2	CdCl2	Metal ions	in vitro	Mytilus galloprovincialis	Cultured cell lines	None	Lysosomal membrane stability, Phagocytosis, Bioaccumulation, Lysozyme activity, transcription of metallothionein genes, neutral lipid accumulation, lipofuscin content	None
7	Baun et al 2008 Aquatic Toxicology	2008	Nano+Organic	C60 fullerenes	Atrazine, Methylparathione, Pentachlorophenol, Phenanthrene	Organic compounds	in vivo	Pseudokirchneriella subcapitata, Daphnia magna	Algae, Crustaceans	OECD 211, ISO 6341	Immobilization, Reproduction, Bioaccumulation	None
8	Brausch et al 2010 Environmental Toxicology and Chemistry	2010	Nano+Organic	C60 fullerenes	Bifenthrin, Tribufos	Organic compounds	in vivo	Daphnia magna	Crustaceans	EPA-821-R-02-012	Mortality, Reproduction, Growth inhibition	None
9	Canesi et al 2014 Aquatic Toxicology	2014	Nano+Organic	TiO2	CdCl2; 2,3,7,8 TCDD	Organic compounds	in vitro	Mytilus galloprovincialis	Cultured cell lines	None	DNA damage, Lysosomal membrane stability, Digestive gland, Bioaccumulation, Efﬂux activities, Phagocytosis	None
10	Cano et al 2018 Environmental Science and Technology	2018	Nano+Inorganic	MWCNT	Cu2+	Metal ions	in vivo	Pimephales promelas, Daphnia magna	Fish, Crustaceans	None	Metallothionein inhibition, Bioaccumulation	None
11	Cao et al 2015 International Journal of Toxicology	2015	Nano+Inorganic	ZnO	Bovine serum albumin; Palmitic acid; Oleic acid	Organic compounds	in vitro	Homosapien	Cultured cell lines	None	Viability, Oxidative stress, Lysosomal Destabilization	None
12	Chai et al 2013 Plant Growth Regulation	2013	Nano+Inorganic	CNT	CdCl2	Metal ions	in vivo	Spartina alterniflora	Plants	None	Growth rate, Bioccumulation	None
13	Chen et al 2015 Environmental Science and Technology	2015	Nano+Nano	Ag, ZnO, TiO2	Ag+, Zn2+, Ti4+	Metal ions	in vivo	Medicago truncatula	Plants	None	Transcriptome	None
14	Chen et al 2020 Environmental Sciences Europe	2020	Nano+Organic	ZnO	Aniline; 2-nitroaniline; p-toluidine; Hydroquinone	Organic compounds	in vitro	Vibrio fischeri	Bacteria	None	Inhibition	CA and IA
15	Cuahtecontzi-Delint et al 2013 International Journal of Chemical Reactor Engineering	2013	Nano+Organic	CeO2	Tween 80; Triton X114; Polyvinyl Pyrrolidone	Organic compounds	in vitro	Escherichia coli	Bacteria	None	Growth inhibition	None
16	Cui et al 2011 Ecotoxicology	2011	Nano+Organic	SWCNT	Phenanthrene	Organic compounds	in vitro	Mycobacterium vanbaalenii	Bacteria	None	Mineralization	None
17	Cui et al 2016 Environmetal Science and Technology	2016	Nano+Inorganic	SWCNT	Ni2+	Metal ions	in vitro	Mus musculus, Homosapien	Cultured cell lines	None	Viability, Bioaccumulation, RNA level, Protein level	None
18	Dalai et al 2014 Aquatic Toxicology	2014	Nano+Inorganic	TiO2; Al2O3	K2Cr2O7	Metal ions	in vivo	Scenedesmus obliquus	Algae	None	Oxidative stress, Membrane permeability, Cell damage	None
19	Davarpanah et al 2019 Ecotoxicology and Environmental Safety	2019	Nano+Organic	Au	Microplastics	Organic compounds	in vivo	Tetraselmis chuii	Algae	OECD 201	Growth Inhibition	None
20	De La Torre-Roche et al 2012 Environmental Science & Technology	2012	Nano+Organic	Ag	p,p-DDE	Organic compounds	in vivo	Cucurbita pepo, Glycine max, Solanum lycopersicum	Plants	None	Lipid peroxidation	None
21	De La Torre-Roche et al 2013a Environmental Science & Technology	2013	Nano+Organic	C60 fullerenes, MWCNT	DDT-derivates, chlordane-derivates	Organic compounds	in vivo	Cucurbita pepo, Glycine max, Solanum lycopersicum, Zea mays	Plants	None	Pesticides accumulation	None
22	Della Torre et al 2015 Environmental Pollution	2015	Nano+Organic	TiO2	2,3,7,8 TCDD	Organic compounds	in vivo	Dicentrarchus labrax	Fish	None	DNA damage, Immunomodulation, Gene expression, EROD activity	None
23	Della Torre et al 2015 Journal of Hazardous Materials	2015	Nano+Inorganic	TiO2	CdCl2	Metal ions	in vivo, in vitro	Mytilus galloprovincialis	Molluscs	None	Gene transcription, GST activity, NO production and DNA damage, Metal accumulation	None
24	Devile et al 2016 Nanotoxicology	2016	Nano+Inorganic	Au	NiSO4	Metal ions	in vitro	Homosapien	Cultured cell lines	None	Maturation response CD80, Cd83, CD86, HLA-DR, CD11c	None
25	Falfushynska et al 2015 Aquatic Toxicology	2015	Nano+Organic	ZnO	Thiocarbamate fungicide	Organic compounds	in vivo	Unio tumidus	Molluscs	None	Lipid peroxidation, Glutathione level, DNA damage, Oxidative stress, Lysosomal membrane stability	None
26	Fan et al 2011b Environmental Pollution	2011	Nano+Inorganic	TiO2	Copper (Cu(NO3)2)	Metal ions	in vivo	Daphnia magna	Crustaceans	None	Metallothionein inhibition, Mortality, Bioaccumulation	None
27	Fan et al 2012 Journal of Nanomaterials	2012	Nano+Inorganic	TiO2	Copper (Cu(NO3)2)	Metal ions	in vivo	Daphnia magna	Crustaceans	None	Oxidative stress, Metal-ATPase activity, Mortality	None
28	Fang et al 2011 Environmental Toxicology and Chemistry	2011	Nano+Organic	Nano-charcoal	Tributyltin ([C4H9]3SnCl), dibutyltin ([C4H9]2SnCl2)	Organo metallic	in vivo	Daphnia magna	Crustaceans	ISO 6341	Reproduction, Immobilization, Bioaccumulation	None
29	Fang et al 2013 Microbiological Research	2013	Nano+Inorganic	ZnO	Al	Metal ions	in vitro	Pseudomonas putida	Bacteria	None	Fuorescent pyoverdine-type siderophore, indole acetic acid and phenazines level	None
30	Fang et al 2015 Journal of Hazardous Materials	2015	Nano+Organic	TiO2	Pentachlorophenol	Organic compounds	in vivo	Danio rerio	Fish	None	Bioaccumulation, Oxidative stress, Gene expression, Glutathione level	None
31	Farkas et al 2015 Science of the Total Environment	2015	Nano+Organic	TiO2	Benzo(a)pyrene	Organic compounds	in vivo	Mytilus edulis	Molluscs	None	ROS, DNA damage, Accumulation, Glutathione level	None
32	Farkas et al 2017 Environmental Pollution	2015	Nano+Organic	Ag	17α-Ethinyl-estradiol (EE2)	Organic compounds	in vivo	Scophthalmus maximus	Fish	None	Metal accumulation	None
33	Fayaz et al 2010 Nanomedicine Nanotechnology, Biology, and Medicine	2010	Nano+Organic	Ag	Antibiotics	Organic compounds	in vitro	Trichoderma viride	Fungi	None	Antibacterial activity	None
34	Ferguson et al 2008 Environmental Science & Technology	2008	Nano+Organic	SWCNT	Mixture of PCBs, PAHs, PBDEs	Organic compounds	in vivo	Amphiascus tenuiremus, Streblospio benedicti	Other	None	Biota-sediment accumulation factor	None
35	Ferreira et al 2014 Aquatic Toxicology	2014	Nano+Organic	C60 fullerenes	Benzo[a]pyrene	Organic compounds	in vitro	Danio rerio	Cultured cell lines	None	Cell viability, Oxidative stress, Bioaccumulation, Glutathione level	None
36	Freitas et al 2018 Journal of Hazardous Materials	2018	Nano+Inorganic	MWCNT	As	Metal ions	in vivo	Ruditapes philippinarum	Molluscs	None	Metal accumulation, Protein content; ROS; Glutathione level; Lipid peroxidation; Acetylcholinesterase activity	None
37	Gajbhiye et al 2009 Nanomedicine Nanotechnology, Biology, and Medicine	2009	Nano+Organic	Ag	Fluconazole	Organic compounds	in vitro	Phomaglomerata, Phoma herbarum, Fusarium semitectum, Trichoderm asp., Candida albicans	Fungi	None	Inhibition	None
38	Gao et al 2018 Ecotoxicology and Environmental Safety	2018	Nano+Inorganic	MnO2; Hydroxyapatite	CdCl2	Metal ions	in vivo	Daphnia magna	Crustaceans	OECD 202	Immobilization, Oxidative stress	None
39	Ginzburg et al 2018 ACS Nano	2018	Nano+Organic	Au	Polysorbate 20 (PS20)	Organic compounds	in vivo	Danio rerio	Fish	None	Mortality	None
40	Glinski et al 2016 Toxicology Mechanisms and Methods	2016	Nano+Organic	Ag	Organochlorine pesticides	Organic compounds	in vitro	Mus musculus	Cultured cell lines	None	Viability, ROS, NO level, Phagocytic activity	None
41	Han et al 2011 International Journal of Green Nanotechnology	2011	Nano+Inorganic	TiO2	Cd (II)	Metal ions	in vivo	Dunaliella salina	Algae	None	Growth Inhibition, metal accumulation	None
42	Han et al 2012 Chinese Journal of Geochemistry	2012	Nano+Organic	CeO2	Atrazine	Organic compounds	in vivo	Daphnia magna	Crustaceans	US. EPA 2001	Reproduction, Mortality, Bioaccumulation	None
43	Hartmann et al 2010 Toxicology	2010	Nano+Inorganic	TiO2	Cd(NO3)2	Metal ions	in vivo	Pseudokirchneriella subcapitata	Algae	ISO 8692	Growth rate	None
44	Hartmann et al 2012b Aquatic Toxicology	2012	Nano+Inorganic	TiO2	Cd(NO3)2	Metal ions	in vivo	Daphnia magna	Crustaceans	OECD 202, ISO 8692	Bioaccumulation	None
45	Hemdi et al 2014 Nanotoxicology	2014	Nano+Organic	MWCNT	p,p-DDE, chlordane-derivates	Organic compounds	in vivo	Lactuca sativa L	Plants	None	Accumulation	None
46	Henry et al 2007 Environmental Health Perspectives	2007	Nano+Organic	C60 fullerenes	Tetrahydrofuran	Organic compounds	in vivo	Danio rerio	Fish	None	Mortality, Gene expression	None
47	Henry et al 2013 Environmental Science & Technology	2013	Nano+Inorganic	C60 fullerenes	Mercury (HgCl)	Metal ions	in vivo	Danio rerio	Fish	Plymouth University	Mortality, Bioaccumulation, Gene expression	None
48	Hernandez-Moreno et al 2016 Environmetnal Toxicology and Chemistry	2016	Nano+Nano	Cu	ZnO	Nano oxide	in vitro	Poeciliopsis lucida	Fish	None	Viability, metal accumulation	None
49	Hernández-Moreno et al 2019 Science of The Total Environment	2019	Nano+Nano	ZnO	Cu	Nano metal	in vivo	Oncorhynchus mykiss	Fish	OECD 203	Mortality, ROS, metal accumulation	None
50	Hu et al 2010 Chemosphere	2010	Nano+Organic	C60 fullerenes	Organochlorine compounds	Organic compounds	in vivo	Oryzias latipes	Fish	None	Accumulation	None
51	Hu et al 2011 Environmental Pollution	2011	Nano+Inorganic	TiO2	Cadmium (Cd(NO3)2*4H2O)	Metal ions	in vivo	Danio rerio	Fish	None	Bioaccumulation	None
52	Hu et al 2012a Environmental Toxicology and Chemistry	2012	Nano+Inorganic	Al2O3; Fe2O3	Arsenic (As(V))	Metal ions	in vivo	Ceriodaphnia dubia	Crustaceans	None	Mortality, accumulation	None
53	Hu et al 2012b Chemosphere	2012	Nano+Inorganic	CeO2; TiO2	Pb(NO3)2	Metal ions	in vivo	Ceriodaphnia dubia	Crustaceans	None	Mortality	None
54	Hu et al 2013 Environmental Science Processes & Impacts	2013	Nano+Organic	MWCNT	Nonylphenol	Organic compounds	in vivo	Eisenia fetida	Insects & Worms	OECD 207	ROS, Na+/K+-ATPase activity (-), DNA damage	None
55	Hu et al 2014 Scientific Reports	2014	Nano+Inorganic	Graphene oxide	Arsenic	Metal ions	in vivo	Triticum aestivum L.	Plants	None	Growth inhibition, oxidative stress, gene expression, electrolyte leakage, accumulation, metabolic activity	None
56	Hu et al 2014 Soil Biology and Biochemistry	2014	Nano+Inorganic	MWCNT	Sodium pentachlorophenate (PCP-Na)	Metal ions	in vivo	Eisenia fetida	Insects & Worms	OECD 207	Avoidance ratio, DNA damage	IA
57	Hua et al 2016 NanoImpact	2016	Nano+Nano	TiO2	ZnO; Zn(NO3)2	Nano oxide	in vivo	Danio rerio	Fish	OECD 157	Mortality	RA and CA
58	Huang et al 2019 Environmental Science & Technology	2019	Nano+Nano	Ag	Fe2O3; Polystyrene	Nano oxide	in vivo	Chlamydomonas reinhardtii; Ochromonas danica	Algae	None	Growth inhibition, accumulation	CA and IA
59	Iswarya et al 2015 Aquatic Toxicity	2015	Nano+Nano	TiO2 (Anatase)	TiO2 (Rutile)	Nano oxide	in vivo	Chlorella sp	Algae	OECD 201	Growth inhibition; Chlorophyll reduction, ROS, accumulation	None
60	Jimeno-Romero et al 2016 Nanotoxicology	2016	Nano+Organic	TiO2	disodium laureth sulfosuccinate	Organic compounds	in vivo	Mytilus galloprovincialis	Molluscs	None	Labilisation period, lysosomal membrane stability, accumulation	None
61	Josko et al 2013 Ecological Engineering	2013	Nano+Organic	MWCNT	Contaminated sediment	Organic compounds	in vivo	Lepidium sativum	Plants	None	Germination inhibition, root growth inhibition	None
62	Josko et al 2017 Journal of Hazardous Materials	2017	Nano+Nano	ZnO; CuO	CuO; TiO2; Cr2O3; Fe2O3	Nano oxide	in vivo	Lepidium sativum	Plants	OECD 208	Root growth inhibition	None
63	Judy et al 2015 Environmental Science and Technology	2015	Nano+Nano	ZnO	TiO2	Nano metal	in vivo	Medicago truncatula	Plants	EPA 503	Nodulation frequency, accumulation	None
64	Judy et al 2016 Environmental Pollution	2016	Nano+Inorganic	Ag	AgS	Metal ions	in vivo	Medicago truncatula	Plants	None	Nodulation frequency, accumulation, oxidative stress	None
65	Kelsey et al 2013 Environmental Toxicology and Chemistry	2013	Nano+Organic	C60 fullerenes	p,p-DDE; o,p-DDE	Organic compounds	in vivo	Eisenia fetida	Insects & Worms	None	Accumulation	None
66	Kim et al 2009 Environmental Science & Technology	2009	Nano+Inorganic	MWCNT	Copper	Metal ions	in vivo	Daphnia magna	Crustaceans	None	Bioaccumulation, Mortality, Oxidative stress	None
67	Kim et al 2010 Environmental Toxicology and Chemistry	2010	Nano+Nano	Cu	SWCNT	Nano metal	in vivo	Daphnia magna	Crustaceans	None	Mortality, Bioaccumulation	None
68	Ko et al 2018 materials	2018	Nano+Nano	CuO; NiO; ZnO; Fe2O3	CuO; NiO; ZnO; Fe2O3	Nano oxide	in vivo	Chlorella vulgaris	Algae	None	Growth inhibition, Chlorophyll Content	None
69	Kodali et al 2017 Nanotoxicology	2017	Nano+Inorganic	BN	Boron nitride	Metal ions	in vitro	Homosapien	Cultured cell lines	None	Phagocytic Activity, Lysosomal membrane stability, oxidative stress, inflammatory potential	None
70	Krysanov & Demidova 2012 Doklady Biological Sciences	2012	Nano+Organic	CeO2	Doxorubicin	Organic compounds	in vivo	Danio rerio	Fish	None	Malformations, Hatching rate	None
71	Kuhnel et al 2009 Aquatic Toxicity	2009	Nano+Inorganic	WC	CoCl2	Metal ions	in vivo	Oncorhynchus mykiss	Fish	None	Cell Viability	None
72	Lahive et al 2017 Environmental Science Nano	2017	Nano+Nano	ZnO	Ag	Nano metal	in vivo	Eisenia fetida	Insects & Worms	None	Reproduction, accumulation	None
73	Lammel et al 2015 Environmental Toxicology	2015	Nano+Organic	Graphene	β-Naphthoflavone, benzo(k)fluoranthene	Organic compounds	in vitro	Poeciliopsis lucida	Cultured cell lines	None	Gene expression, accumulation	None
74	Lammel et al 2019 Aquatic Toxicology	2019	Nano+Inorganic	TiO2	PCB77	Metal ions	in vivo	Salmo trutta	Fish	None	Gene expression, oxidative stress	None
75	Li et al 2005 Nanotechnology	2005	Nano+Organic	Ag	Antibiotics	Organic compounds	in vitro	Escherichia coli	Bacteria	None	Growth inhibition	None
76	Liu et al 2016 Environmental Science & Technology	2016	Nano+Nano; Nano+Inorganic	Cu; ZnO	Cu(NO3)2; Zn(NO3)2; Cu	Nano metal	in vivo	Lactuca sativa L	Plants	EPA 600	Relative root elongation rate	CA and IA
77	Liu et al 2017 POLISH JOURNAL OF ENVIRONMENTAL STUDIES	2017	Nano+Nano	Cu	Cr	Nano metal	in vivo	Carassius auratus	Fish	None	Mortality, oxidative stress, neurotoxicity, osmoregulatory toxicity	None
78	Liu et al 2018 Nanomaterials	2018	Nano+Nano	SiO2; TiO2	SiO2; ZrO2	Nano oxide	in vivo	Scenedesmus obliquus	Algae	OECD 201	Mitochondrial membrane potential, Growth inhibition, Permeability of Cell Membrane, Oxidative Stress	None
79	Lopes et al 2016 J. Hazardous Materials	2016	Nano+Nano; Nano+Inorganic	Ag; ZnO	Ag; ZnO; AgNO3; ZnCl2	Nano oxide	in vivo	Daphnia magna	Crustaceans	OECD 202	Immobilization	CA and IA
80	Lorenz et al 2017 PeerJ	2017	Nano+Inorganic	Zeolite	Thiacloprid	Metal ions	in vivo	Chironomus riparius	Insects & Worms	OECD 218, 219, 233, 235	Mortality, % larvae exhibiting convulsions	None
81	Lucia et al 2019 Science of The Total Environment	2019	Nano+Organic	Graphite-diamond	Fungicide thiabendazole	Organic compounds	in vivo	Daphnia magna	Crustaceans	OECD 202	Immobilization	CA and IA
82	Ma and Wang 2010 Environmental Engineering Science	2010	Nano+Organic	C60 fullerenes	Trichloroethylene	Organic compounds	in vivo	Cottonwood (Populus deltoids)	Plants	None	Accumulation	None
83	Magesky et al 2015 Aquatic Toxicology	2015	Nano+Inorganic	SWCNT	Silver	Metal ions	in vivo	Strongylocentrotus droebachiensis	Other	ASTM E1563-98	Mortality, accumulation, echinopluteus	None
84	Mahboob et al 2017 JOURNAL OF ENVIRONMENTAL SCIENCE AND HEALTH PART A	2017	Nano+Organic	TiO2	Vitamin C	Organic compounds	in vivo	Clarias gariepinus	Fish	None	Oxidative stress, gene expression	None
85	Martins et al 2017 JOURNAL OF TOXICOLOGY AND ENVIRONMENTAL HEALTH-PART A-CURRENT ISSUES	2017	Nano+Nano	Ag	TiO2	Nano oxide	in vivo	Mus musculus	Rodents	National Council of Animal Experimentation Control	Oxidative stress, DNA damage	None
86	Mcshan et al 2015 Journal of Environmental Science and Health Part C	2015	Nano+Organic	Ag	Antibiotics	Organic compounds	in vitro	Salmonella typhimurium	Bacteria	None	Accumulation, mortality	None
87	Meng et al 2018 Environmental Toxicology and Pharmacology	2018	Nano+Organic	ZnO	tetrabromobisphenol A	Organic compounds	in vivo	Scenedesmus obliquus	Algae	OECD 201	Growth inhibition, Mitochondrial membrane potential, Cellular membrane permeability, Oxidative stress	None
88	Miao 2015 Aquatic Toxicology	2015	Nano+Organic	TiO2	Lead (Pb(CH3COO)2*3H2O)	Organic compounds	in vivo	Danio rerio	Fish	None	Gene expression, Locomotion activity, Thyroid hormone content, Bioaccumulation	None
89	Mikolajczyk et al 2018 Environmental Science Nano	2018	Nano+Inorganic	TiO2	Ag, Au, Pt	Nano metal	in vitro	Mus musculus	Cultured cell lines	None	Cell viability, Photocatalytic activity	QSAR
90	Mikolajczyk et al 2019 Nanoscale	2019	Nano+Inorganic	TiO2	Ag, Au, Pt, Pd	Nano metal	in vitro	Mus musculus	Cultured cell lines	None	Cell viability, Photocatalytic activity	QSAR
91	Mohmood et al 2015 Environmental Science and Pollution Research	2015	Nano+Inorganic	Fe3O4	Hg	Metal ions	in vitro	Anguilla anguilla	Fish	None	Erythrocytic nuclear abnormalities frequency, Lipid peroxidation, (8-OHdG) level modulation	None
92	Molins-Delgado et al 2015 Environmental Research	2015	Nano+Organic	Ag	Benzophenone 1 (BP1); Ethyl-PABA (EtPABA); 4-methylbenzylidene camphor (4MBC); Ethylhexyl-methoxy cinamate (EHMC)	Organic compounds	in vivo	Daphnia magna, Raphidocelis subcapitata, Vibrio ﬁscheri	Crustaceans	ISO 6341, ISO 8692, ISO 11348-3	Immobilization, Growth inhibition, Inhibition	None
93	Naqvi et al 2013 International Journal of Nanomedicine	2013	Nano+Organic	Ag	Antibiotics	Organic compounds	in vitro	Aspergillus flavus	Fungi	None	Growth inhibition	None
94	Nigro et al 2015 Aqquatic Toxicology	2015	Nano+Inorganic	TiO2	CdCl2	Metal ions	in vivo	Dicentrarchus labrax	Fish	None	Genome template stability, DNA damage, accumulation	None
95	Nunes et al 2017 Toxicology	2017	Nano+Inorganic	TiO2	As V	Metal ions	in vivo	Laeonereis acuta	Other	None	Oxidative stress, Lipid peroxidation, DNA damage	None
96	Ogunsuyi et al 2019 Environmental Science and Pollution Research	2019	Nano+Nano	Ag	CuO	Nano oxide	in vivo	Clarias gariepinus	Fish	None	Oxidative stress, Interaction factor, Blood cells indices	None
97	Park et al 2010 Chemosphere	2010	Nano+Organic	C60 fullerenes	17α-Ethinyl-estradiol (EE2)	Organic compounds	in vivo	Artemia sp.	Crustaceans	None	Accumulation, gene expression	None
98	Park et al 2011 Nanotoxicology	2011	Nano+Organic	C60 fullerenes	17α-Ethinyl-estradiol (EE2)	Organic compounds	in vivo	Danio rerio	Fish	None	Bioaccumulation, Gene expression	None
99	Park et al 2015 MOLECULAR & CELLULAR TOXICOLOGY	2015	Nano+Nano	Ag	Ag	Nano metal	in vivo	Danio rerio	Fish	None	Gene expression	None
100	Park et al 2019 Journal of Nanoparticle Research	2019	Nano+Inorganic; Nano+Nano	ZnO; TiO2	Ag+; TiO2	Metal ions	in vivo	Daphnia magna	Crustaceans	OECD 202	Immobilization	None
101	Park et al 2019 Molecular & Cellular Toxicology	2019	Nano+Inorganic	Fe3O4	ZnSO4	Metal ions	in vivo	Daphnia magna	Crustaceans	OECD 202	Immobilization	CA and IA
102	Pavagadhi et al 2014 Water Research	2014	Nano+Inorganic	Ag; TiO2	(Ni, Mg, Zn, Cu, Cd, Fe, Cr, Hg, As, Al, Pb, Mn)	Metal ions	in vivo	Danio rerio	Fish	None	Mortality, Heart beat, Hatching rate, Uptake	None
103	Petersen et al 2009 Environmental Science & Technology	2009	Nano+Organic	SWCNT; MWCNT	Pyrene	Organic compounds	in vivo	Eisenia fetida	Insects & Worms	ASTM E1676-97	Uptake, bioaccumulation	None
104	Polak et al 2014 COMPARATIVE BIOCHEMISTRY AND PHYSIOLOGY C-TOXICOLOGY & PHARMACOLOGY	2014	Nano+Organic	ZnO	Protein	Organic compounds	in vivo	Caenorhabditis elegans	Insects & Worms	None	Viability, gene expression	None
105	Qiu et al 2017 Analytical Chemistry	2017	Nano+Organic	Au	Poly(allylamine hydrochloride); Mercaptopropylamine	Organic compounds	in vitro	Shewanella oneidensis; Bacillus subtilis	Bacteria	None	Viability	None
106	Qu et al 2014 Journal of Hazardous Materials	2014	Nano+Inorganic	MWCNT	Cadmium (3CdSO4*8H2O)	Metal ions	in vivo	Carassius auratus	Fish	None	Oxidative stress, bioaccumulation	None
107	Rocco et al 2015 Marine Environmental Research	2015	Nano+Inorganic	TiO2	CdCl2	Metal ions	in vivo	Mytilus galloprovincialis	Molluscs	None	Genome template stability, DNA damage	None
108	Rosa-Garcia et al 2018 Journal of Nanomaterials	2018	Nano+Nano; Nano+Inorganic	ZnO	MgO; Mg(OH)2	Nano oxide	in vitro	Colletotrichum gloeosporioides	Fungi	None	Growth inhibition	None
109	Rosenfeldt et al 2014 Environmental Science & Technology	2014	Nano+Inorganic	TiO2	Copper (Cu(NO3)2*3H2O; CuSO4*5H2O), silver (AgNO3), arsenic (Na2HAsO4*7H2O)	Metal ions	in vivo	Daphnia magna	Crustaceans	OECD 202	Bioaccumulation, Immobilization	None
110	Rosenfeldt et al 2015a Environmental Science & Technology	2015	Nano+Inorganic	TiO2	Copper (Cu(NO3)2*3H2O	Metal ions	in vivo	Daphnia magna	Crustaceans	OECD 202	Bioaccumulation, Immobilization	None
111	Rosenfeldt et al 2015b Aquatic Toxicology	2015	Nano+Inorganic	TiO2	Copper (CuSO4*5H2O)	Metal ions	in vivo	Gammarus fossarum	Crustaceans	None	Bioaccumulation, Lipid content, Mortality	None
112	Rossi et al 2014 Environmental Toxicology and Pharmacology	2014	Nano+Organic	TiO2	Lead ((CH3COOH)2Pb)	Organic compounds	in vivo	Hoplias malabaricus	Fish	None	aspatate transaminase activity, injury index, liver authomethallography, Serotonin concentration	None
113	Sanchis et al 2015 Environmental Science & Technology	2015	Nano+Organic	C60 fullerenes	Nonylphenol; Triclosan; Malathion; Diuron; Glyphosate	Organic compounds	in vivo	Daphnia magna; Vibrio fischeri	Crustaceans	OECD 202, ISO 6341	Immobilization, Luminescene	None
114	Santaella et al 2014 Environmental Science & Technology	2014	Nano+Inorganic	TiO2	Cd	Metal ions	in vitro	Escherichia coli	Bacteria	None	Cell viability, Oxidative stress	None
115	Schirinzi et al 2017 Environmental Research	2017	Nano+Organic	C60 fullerenes	Malathion; DEHP; C12-LAS	Organic compounds	in vitro	Homosapien	Cultured cell lines	None	Oxidative stress, viability	None
116	Schwab et al 2013 Environmental Science & Technology	2013	Nano+Organic	MWCNT	Herbicide diuron	Organic compounds	in vivo	Chlorella vulgaris	Algae	None	Photosynthetic activity	None
117	Seitz et al 2012 Environmental Toxicology and Chemistry	2012	Nano+Inorganic	TiO2	Arsenic (NaH2AsO4*7H2O)	Metal ions	in vivo	Daphnia magna	Crustaceans	OECD 202	Immobilization	None
118	Sekar et al 2014 Environmental Toxicology	2014	Nano+Nano	TiO2 (Anatase)	TiO2 (Rutile)	Nano oxide	in vitro	Oncorhynchus mykiss	Fish	None	Haemolysis, DNA damage	None
119	Seo et al 2014 INTERNATIONAL JOURNAL OF NANOMEDICINE	2014	Nano+Nano	MWCNT	Ag	Nano metal	in vitro	Mus musculus	Cultured cell lines	None	Viability, Inhibition	None
120	Shahverdi et al 2007 Nanomedicine Nanotechnology, Biology and Medicine	2007	Nano+Organic	Ag	Antibiotics	Organic compounds	in vitro	Staphylococcus aureus, Escherichia coli	Bacteria	None	Growth inhibition	None
121	Shen et al 2012 Environmental Toxicology & Chemistry	2012	Nano+Organic	MWCNT	Phenanthrene, pyrene, chrysene	Organic compounds	in vivo	Chironomus plumosus	Insects & Worms	None	Bioaccumulation, mortality	None
122	Shen et al 2014 Environmental Toxicology & Chemistry	2014	Nano+Organic	MWCNT	Pyrene, chrysene	Organic compounds	in vivo	Chironomus plumosus	Insects & Worms	None	Bioaccumulation	None
123	Shrestha et al 2015 Ecotoxicology and Environmental Safety	2015	Nano+Organic	MWCNT	PAH	Organic compounds	in vivo	Alfalfa rhizosphere	Plants	None	Bioavailability	None
124	Silveira et al 2015 Journal of Nanoparticle Research	2015	Nano+Organic	Ag	Hexadecylpyridinium salicylate	Organic compounds	in vitro	Escherichia coli	Bacteria	None	Growth inhibition	None
125	Srikanth et al 2014 Comparative Biochemistry and Physiology, Part C	2014	Nano+Inorganic	Fe3O4	Hg	Metal ions	in vitro	Anguilla anguilla	Cultured cell lines	None	Oxidative stress, Lipid peroxidation	None
126	Srivastava et al 2016 Journal of Environmental Sciences	2016	Nano+Nano	ZnO	TiO2	Nano oxide	in vitro	Escherichia coli	Bacteria	None	Cell wall damage; Growth inhibition	None
127	Su et al 2013 Environmental Science & Technology	2013	Nano+Organic	SWCNT	Phenanthrene	Organic compounds	in vivo	Oryzias latipes	Fish	None	Accumulation	None
128	Sun et al 2007 Water, Air, and Soil Pollution	2007	Nano+Inorganic	TiO2	Arsenic (V) (Na3AsO4*12H2O)	Metal ions	in vivo	Cyprinus carpio	Fish	None	Accumulation	None
129	Sun et al 2009 Environmental Pollution	2009	Nano+Inorganic	TiO2	Arsenic (III) (As2O3), Arsenic (V) (Na3AsO4*12H2O)	Metal ions	in vivo	Cyprinus carpio	Fish	None	Accumulation	None
130	Sun et al 2014 Environmental Science Pollution Research	2013	Nano+Organic	MWCNT	Pentachlorophenol	Organic compounds	in vivo	Carassius auratus red var	Fish	None	Accumulation	None
131	Svartz et al 2017 Ecotoxicology and Environmental Safety	2017	Nano+Nano	Al2O3	Ni	Nano metal	in vitro	Vibrio fischeri; Rhinella arenarum	Bacteria	ISO 11348-3	Growth inhibition, Mortality	None
132	Tan and Wang 2014a Environmental Pollution	2014	Nano+Inorganic	TiO2	109Cd, 65Zn	Metal ions	in vivo	Daphnia magna	Crustaceans	None	Oxidative stress, Uptake, Retention of dietary, Mortality	None
133	Tan et al 2011 Environmental Science & Technology	2011	Nano+Inorganic	TiO2	109Cd, 65Zn	Metal ions	in vivo	Daphnia magna	Crustaceans	None	Uptake, Bioaccumulation, Retention of dietary	None
134	Tang et al 2013 International Journal of Molecular Sciences	2013	Nano+Inorganic	TiO2	Zn	Metal ions	in vitro	Anabaena sp	Bacteria	None	Viability, photosynthetic activity, chlorophyll, oxidative stress, growth inhibition	None
135	Tao et al 2013 Chemosphere	2013	Nano+Inorganic	C60 fullerenes	Copper	Metal ions	in vivo	Daphnia magna	Crustaceans	US EPA 2024	Metal-ATPase activity, Mortality, Bioaccumulation	None
136	Tedessco et al 2010 Comparative Biochemistry and Physiology, Part C	2010	Nano+Organic	Au	Menadione	Organic compounds	in vivo	Mytilus edulis	Molluscs	None	Oxidative stress	None
137	Tian et al 2014a Environmental Pollution	2014	Nano+Organic	TiO2	Phenanthrene	Organic compounds	in vivo	Scapharca subcrenata	Molluscs	None	Accumulation	None
138	Tian et al 2014b Advanced Materials Research	2014	Nano+Organic	TiO2	Penta-brominated diphenyl ether	Organic compounds	in vivo	Daphnia magna	Crustaceans	OECD 202	Immobilization, Mortality	None
139	Tong et al 2015 Environmetal Science & Technology	2015	Nano+Nano	ZnO	TiO2	Nano oxide	in vitro	Aeromonas hydrophila; Escherichia coli	Bacteria	None	Photoproduction, ATP production, Oxidative stress, Bioaccumulation	None
140	Tourinho et al 2015 Ecotoxicology and Environmental Safety	2015	Nano+Organic	CeO2	Phenanthrene	Organic compounds	in vivo	Porcellionides pruinosus	Crustaceans	None	Accumulation, mortality	None
141	Tsugita et al 2017 Particle and Fibre Toxicology	2017	Nano+Nano	TiO2	SiO2	Nano oxide	in vitro	Mus musculus	Cultured cell lines	None	Inflammation , oxidative stress, Lysosmal damage	None
142	Vale et al 2014 Ecotoxicology and Environmental Safety	2014	Nano+Inorganic	TiO2	Cadmium	Metal ions	in vivo	Corbicula fluminea	Molluscs	None	Oxidation stress, LPO, accumulation	None
143	Vannuccini et al 2015 Comparative Biochemistry and Physiology, Part C	2015	Nano+Organic	TiO2	2,3,7,8 TCDD	Organic compounds	in vivo	Dicentrarchus labrax	Fish	None	Gene expression	None
144	Vega et al 2019 Ecotoxicology and Environmental Safety	2019	Nano+Organic	TiO2	Organic UV ﬁlter oxybenzone; Benzylparaben	Organic compounds	in vivo	Daphnia magna, Phaeodactylum tricornutum	Crustaceans, Algae	ISO 6341, ISO/CD 10253	Immobilization, Growth inhibition	None
145	Völker et al 2014 Environmental Science and Pollution Research	2014	Nano+Organic	Ag	17α-Ethinyl-estradiol (EE2)	Organic compounds	in vivo	Potamopyrgus antipodarum	Molluscs	OECD 121	Reproduction, Gene expression	None
146	Wang et al 2011a Environmental Polution	2011	Nano+Inorganic	Al2O3	Arsenic (NaH2AsO4*7H2O)	Metal ions	in vivo	Ceriodaphnia dubia	Crustaceans	US EPA 2002	Mortality, uptake	None
147	Wang et al 2011b Science of the Total Environment	2011	Nano+Inorganic	TiO2	Arsenic (NaH2AsO4*7H2O)	Metal ions	in vivo	Ceriodaphnia dubia	Crustaceans	US EPA 2002	Mortality	None
148	Wang et al 2014 Environmental Toxicology and Chemistry	2014	Nano+Inorganic	MWCNT	Nickel (Ni(NO3)2*6H2O)	Metal ions	in vivo	Daphnia magna	Crustaceans	None	Immobilization, Bioaccumulation	None
149	Wang et al 2014 Nanoscale	2014	Nano+Organic	ZnO	Vitamin C	Organic compounds	in vitro	Homosapien, mus musculus	Cultured cell lines	None	Cell viability, oxidative stress, mitochondrial membrane potential, gene expression	None
150	Wang et al 2014a Journal of Hazardous Materials	2014	Nano+Inorganic	MWCNT	Cadmium, lead	Metal ions	in vivo	Vicia faba L.	Plants	None	Accumulation, oxidative stress	None
151	Wang et al 2014c Nanotoxicology	2014	Nano+Organic	TiO2	Decabromdiphenyl ether (BDE-209)	Organic compounds	in vivo	Danio rerio	Fish	None	Bioaccumulation, Locomotion activity, Oxidative stress, Gene expression	None
152	Wang et al 2015b Environmental Toxicology and Chemistry	2015	Nano+Inorganic	TiO2; CeO2	Copper	Metal ions	in vivo	Oryza sativa	Plants	US EPA 712/C/010	Root elongation	None
153	Wang et al 2016 Chemosphere	2016	Nano+Organic	TiO2; CeO2	Antibiotic ﬂorfenicol	Organic compounds	in vivo	Chlorella pyrenoidosa	Algae	OECD 201	Growth inhibition	None
154	Wang et al 2016 Environmental Pollution	2016	Nano+Inorganic	MWCNTs, SWCNTs	Cadmium	Metal ions	in vivo	Daphnia magna	Crustaceans	OECD 202	Mortality, Bioaccumulation	None
155	Wang et al 2017 Chemosphere	2017	Nano+Organic	Graphene	1-butyl-3-methy+J119l imidazolium tetraﬂuoroborate; 1-butyl-3-methyl imidazolium hexaﬂuorophosphate; 1-butyl-3-methyl imidazolium chloride; 1-butyl-1-methyl pyrrolidinium chloride	Organic compounds	in vivo	Scenedesmus obliquus	Algae	OECD 201	Growth inhibition	CA and IA
156	Wild et al 2009 Environmental Science & Technology	2009	Nano+Organic	MWCNT	Phenanthrene	Organic compounds	in vivo	Triticum L.	Plants	None	Accumulation	None
157	Wilke et al 2016 Environmental Science and Technology	2016	Nano+Nano	TiO2	Ag	Nano metal	in vitro	Escherichia coli	Bacteria	None	ATP production	None
158	Worms et al 2012 Environmental Pollution	2012	Nano+Inorganic	QDs	Cu(NO3)2, Pb(NO3)2	Metal ions	in vivo	Chlamydomonas reinhardtii	Algae	None	Accumulation	None
159	Xia et al 2010 Chemosphere	2010	Nano+Organic	MWCNT	Phenanthren	Organic compounds	in vitro	Agrobacterium	Bacteria	None	Mineralization, Biodegradation	None
160	Xia et al 2012 Environmental Science & Technology	2012	Nano+Organic	MWCNT	Perfluorochemicals (PFCs)	Organic compounds	in vivo	Chironomus plumosus	Insects & Worms	None	Accumulation	None
161	Yan et al 2010 Chinese Science Bulletin	2010	Nano+Organic	C60 fullerenes	Atrazine	Organic compounds	in vivo	Daphnia magna, medaka embryos	Crustaceans	None	Reproduction, Deformity rate, Hatching rate	None
162	Yan et al 2014 Nanoscale Research Letters	2014	Nano+Organic	TiO2	Bis-Phenol A	Organic compounds	in vivo	Danio rerio	Fish	OECD 212	Hatching rate, Immobilization, Heart sac edema, Abnormality rate	None
163	Yan et al 2018 Environmental Science and Pollution Research	2018	Nano+Organic	MWCNT	17 β -estradiol	Organic compounds	in vivo	Danio rerio	Fish	None	Mortality, Hatching rate, Abnormality rate	None
164	Yang et al 2010 Aquatic Toxicology	2010	Nano+Organic	C60 fullerenes	Fluoranthene	Organic compounds	in vivo	Daphnia magna	Crustaceans	EPA 6004-90027	Immobilization, Cell damage	None
165	Yang et al 2012 Ecotoxicology and Environmental Safety	2012	Nano+Inorganic	TiO2	Cd (II)	Metal ions	in vivo	Chlamydomonas reinhardtii	Algae	None	Growth rate	None
166	Yang et al 2012 PLoS One	2012	Nano+Inorganic	TiO2	Cd (II)	Metal ions	in vivo	Chlamydomonas reinhardtii	Algae	None	Growth rate	None
167	Yang et al 2014 Environmental Science & Technology	2014	Nano+Inorganic	TiO2	Cd	Metal ions	in vitro	Tetrahymena thermophile	Protozoan	None	Growth rate, uptake	None
168	Ye et al 2017 Journal of Environmental Science and Health, Part A	2017	Nano+Nano	ZnO	CuO	Nano oxide	in vivo	Scenedesmus obliquus	Algae	OECD 201	Growth inhibition	CA and IA
169	Ye et al 2018 Nanotoxicology	2018	Nano+Nano	ZnO	GO NPs	Nano carbon	in vivo	Scenedesmus obliquus; Danio rerio; Daphnia magna	Crustaceans	OECD 201, 202, 236	Growth inhibition, Mortality, Immobilization	None
170	Yi et al 2018 Environmental Pollution	2018	Nano+Organic	ZnO	triphenyltin	Organic compounds	in vivo	Tigriopus japonicus	Crustaceans	None	Mortality, Reproduction	None
171	Yu & Wang 2013 Water Research	2013	Nano+Inorganic	MWCNTs, SWCNTs	cadmium (CdCl2), zinc (ZnCl2)	Metal ions	in vivo	Daphnia magna	Crustaceans	None	Uptake, Bioaccumulation	None
172	Yu & Wang 2014 Environmental Toxicology and Chemistry	2014	Nano+Inorganic	C60 fullerenes	109CdCl2, 65ZnCl2	Metal ions	in vivo	Daphnia magna	Crustaceans	None	Bioaccumulation	None
173	Yu et al 2015 Ecotoxicology and Environmental Safety	2015	Nano+Organic	SiO2	methyl mercury	Organic compounds	in vitro	Homosapien	Cultured cell lines	None	Cell viability, uptake, oxidative stress, DNA damage, Lipid peroxidation, antioxidant activity	None
174	Yu et al 2015 Environmental Science and Pollution Research	2015	Nano+Nano	ZnO	TiO2	Nano oxide	in vitro	Nitrosomonas europaea	Bacteria	None	Mortality; Membrane integrity; Ammonia removal rate; AMO activity	None
175	Yu et al 2016 Chemosphere	2016	Nano+Nano	TiO2	CeO2	Nano oxide	in vitro	Nitrosomonas europaea	Bacteria	None	Gene expression, AMO activity	None
176	Zhai et al 2017 Ecotoxicology and Environmental Safety	2017	Nano+Inorganic	ZnO; Cu; Pb	Zn 2+; Cu 2+; Pb 2+	Metal ions	in vitro	Soil bacterial communities	Bacteria	None	Average well color development	RA
177	Zhang et al 2007 Chemosphere	2007	Nano+Inorganic	TiO2	Cadmium	Metal ions	in vivo	Cyprinus carpio	Fish	None	Accumulation	None
178	Zhang et al 2008 Environmental Science & Technology	2008	Nano+Organic	C60 fullerenes	THF	Organic compounds	in vitro	Escherichia coli	Bacteria	None	Growth inhibition, Indigo degradation	None
179	Zhang et al 2012 Environmental Toxicology and Chemistry	2012	Nano+Inorganic	QDs (CdSe)	Copper (CuCl2)	Metal ions	in vivo	Danio rerio	Fish	None	Mortality, Malformations, Hatching rate	None
180	Zhang et al 2014 Ecotoxicology and Environmental Safety	2014	Nano+Organic	MWCNT	Sodium pentachlorophenate	Organic compounds	in vivo	Eisenia fetida	Insects & Worms	None	Oxidative stress	None
181	Zhang et al 2015 Journal of Environmental Sciences	2015	Nano+Inorganic	Ag	Ag+	Metal ions	in vivo	Daphnia magna	Crustaceans	OECD 202	Mortality	None
182	Zhu et al 2011 Environmental Science & Technology	2011	Nano+Organic	TiO2	Tributyltin	Organic compounds	in vivo	Haliotis diversicolor supertexta)	Molluscs	None	Oxidative stress, lipid peroxidation, malformations, hatching rate	None
183	Zou et al 2013 Aquatic Toxicology	2013	Nano+Inorganic	Fe3O4	As5+	Metal ions	in vitro	Tetrahymena Pyriformis	Protozoan	None	Cell viability, oxidative stress	None
